# Supplementary material for: Efficacy of systemic temozolomide‐activated phage‐targeted gene therapy in human glioblastoma
Source: EMBO Mol Med. 2019 Feb 27;11(4):e8492. doi: 10.15252/emmm.201708492 (PMC6460351; doi:10.15252/emmm.201708492)
Supplement: Supplementary file 2 — Source Data for Expanded View [file EMMM-11-e8492-s009.zip]

Archive with 5 entries (4 files):
- 8492-EV-source-data/
- 8492-EV-source-data/Source_Data_Figure_EV5.pdf
- 8492-EV-source-data/Source_Data_Figure_EV1.pdf
- 8492-EV-source-data/Source_Data_Figure_EV2.pdf
- 8492-EV-source-data/Source_Data_Figure_EV3.pdf
